# Supplementary material for: Time-series transcriptome comparison reveals the gene regulation network under salt stress in soybean (Glycine max) roots
Source: BMC Plant Biol. 2022 Mar 31;22:157. doi: 10.1186/s12870-022-03541-9 (PMC8969339; doi:10.1186/s12870-022-03541-9)
Supplement: Supplementary file 13 — Additional file 13: Table S1. The source information of 22 soybean germplasms. [file 12870_2022_3541_MOESM13_ESM.xlsx]

## Sheet: Table S1
Supplementary Table 1
The source information of 22 soybean germplasms.
Name	Source
PI232990	USDA Soybean Germplasm Collection
PI81767	USDA Soybean Germplasm Collection
PI518283	USDA Soybean Germplasm Collection
PI257434	USDA Soybean Germplasm Collection
PI153277	USDA Soybean Germplasm Collection
Williams 82	USDA Soybean Germplasm Collection
QH 34	ShanDong, China
W1112	JiLin, China
GR8836	America
JiDou 17	HeBei, China
PI506592	USDA Soybean Germplasm Collection
PI416892	USDA Soybean Germplasm Collection
PI479752	USDA Soybean Germplasm Collection
ZhongHuang 13	Chinese Academy of Agricultural Sciences
DN 50	HeiLongJiang, China
JiYu 47	JiLin, China
11 Fu	HeiLongJiang, China
11 Mu	HeiLongJiang, China
1 Fu	HeiLongJiang, China
1 Mu	HeiLongJiang, China
FC19976-2	USDA Soybean Germplasm Collection
PI522228	USDA Soybean Germplasm Collection
